# Supplementary material for: Attributes of context relevant to healthcare professionals’ use of research evidence in clinical practice: a multi-study analysis
Source: Implement Sci. 2019 May 22;14:52. doi: 10.1186/s13012-019-0900-8 (PMC6530177; doi:10.1186/s13012-019-0900-8)
Supplement: Supplementary file 1 — Further detail on each attribute, including the identity of the features within each attribute, definitions, and an illustrative quote for each feature within the attributes, and the frequency of each feature overall and within each of the 11 datasets specifically. (XLS 129 kb) [file 13012_2019_900_MOESM1_ESM.xls]

## Sheet: Additional File 1
Additional File Table 3: All Domains and Features With Definitions and Illustrative Quote
Additional file 1: Further detail on each attribute
Context Attribute and Definition	Context Feature	Context Feature Definition	Context Feature Illustrative Quote	All N = 145, Count (%)	Hand Hygiene N = 20 , Count (%)	Pre-Operative Assessment N = 16, Count (%)	Adult CT Head Rule N = 8, Count (%)	Child CT Head Rule N = 13, Count (%)	Donation after Cardiac Death N = 29, Count (%)	Fetal Monitoring N = 12, Count (%)	Red Blood Cell Transfusion-2 N = 12, Count (%)	Red Blood Cell Transfusion-1 N = 12, Count (%)	Bone Mineral Density N = 10, Count (%)	Smoking Cessation N = 10, Count (%)	Preconception Care Guidelines N = 3, Count (%)
Resource Access				145 (100.0)	20 (100.0)	16 (100.0)	8 (100.0)	13 (100.0)	29 (100.0)	12 (100.0)	12 (100.0)	12 (100.0)	10 (100.0)	10 (100.0)	3 (100.0)
Access to resources of whatever kind. This does not necessarily imply the proximity or closeness of such resources, but only their accessibility in the broadest sense (see physical space).	Time as a Resource	Time considered in economic terms: as it is required for the completion of work tasks, and as it is managed by staffing and the arrangement of work.	"A lot of us are pretty busy though. It’s probably just a matter of not enough time in the day to follow-up with the way there is just no time." - Smoking Cessation (Interview #4)	114 (78.6)	16 (80.0)	12 (75.0)	8 (100.0)	9 (69.2)	18 (62.1)	11 (91.7)	9 (75.0)	9 (75.0)	9 (90.0)	10 (100.0)	3 (100.0)
	Guidelines	"Systematically developed statements [and diagnostic decision aids designed] to assist practitioner and patient decisions about appropriate healthcare for specific clinical circumstances." Guidelines are distinguished from similar codes, such as Policies and Directives, in that guidelines are considered a discretionary set of practice recommendations, rather than a binding set of mandates.	Q: What would help you overcome these problems? A: Probably that’s a good area in which guidelines would be helpful, so. It's those kind of things, you know, if there were some guidelines about different ways to manage cardiac patients and also some guidelines that say which transfusion thresholds are acceptable that we could post and that would overcome any educational barriers with the other st…	86 (59.3)	8 (40.0)	14 (87.5)	4 (50.0)	4 (30.8)	25 (86.2)	11 (91.7)	4 (33.3)	7 (58.3)	6 (60.0)	2 (20.0)	1 (33.3)
	Documentation	Digital or printed documents (including handwritten notes or checkboxes filled out on pre-printed forms) used by multidisciplinary team members to record medical treatments, medical tests, patient interactions, observations, and plans of treatment. These documents can be referenced by interdisciplinary team members to provide guidance in clinical practice, as they show a record of what has been d…	Q: Would any other team members influence whether or not you order certain tests for a pre-op evaluation for patient having a low-risk surgery? A: So first there’s the surgeon if the surgeon specifically ordered a test on the pre-op checklist they’re going to be done before I see the patient and also if when they’re screened at a pre-op clinic assessment clinic by the nurses, they’re going to be …	81 (55.9)	10 (50.0)	8 (50.0)	8 (100.0)	11 (84.6)	13 (44.8)	6 (50.0)	2 (16.7)	4 (33.3)	7 (70.0)	9 (90.0)	3 (100.0)
	Proximity	The relative distance (i.e. close or far) of resources of whatever kind (e.g. objects, people, equipment), potentially prompting the remembrance of a particular practice behaviour.	Q: What do you recall were the strategies that were used during the study to encourage physicians to use the CT Head Rule? A: There was a lot of reminders in various forms. We had posters everywhere at the main physician desk. We had a form to fill out for every time we wanted to fill out a head CT that identified the rules and, of course, we had research nurses floating around and reminding us c…	74 (51.0)	20 (100.0)	7 (43.8)	5 (62.5)	4 (30.8)	15 (51.7)	9 (75.0)	2 (16.7)	1 (8.3)	7 (70.0)	2 (20.0)	2 (66.7)
	Formal Communication	The exchange of information through prescribed, official, or predetermined means. Formal communication is governed by the established chain of command and takes place at pre-established times and places, such as during rounds, at handover, through consultation, or by means of customary organizational knowledge dissemination (e.g. newsletters, reports, presentations, group meetings, etc.).	Q: So these are some clinical conditions that might interfere or kind of difficulties that you will encounter. Is there anything like because it is like a team approach like people with difference in opinions working in a team? A: Yes that certainly is an issue, in general we meet every week as far as attending staff and for many things we generally approach our care of the critically ill patient…	60 (41.4)	6 (30.0)	6 (37.5)	5 (62.5)	6 (46.2)	11 (37.9)	6 (50.0)	7 (58.3)	10 (83.3)	1 (10.0)	0 (0.0)	2 (66.7)
	Organizational Training and Education	Organized activity provided by an institution for its employees, aimed at imparting information and/or instructions to improve the recipient's performance or to help them attain a desired level of knowledge or skill. This includes extra-organizational training (i.e. Trillium organ donation education in Ontario), that has been mandated or directed by an employee's particular healthcare organizatio…	Are there any resource factors in your clinical setting that influence whether you order a BMD test for a patient +50 who presents with a fragility fracture? There’s actually helpful resources in our clinic because we’re a family health team. We have trained our nurse educator to be a bone, to be an osteoporosis educator so if we you know I speak of us as a group but I have used her as well. If I…	52 (35.9)	8 (40.0)	2 (12.5)	3 (37.5)	5 (38.5)	13 (44.8)	9 (75.0)	3 (25.0)	6 (50.0)	1 (10.0)	2 (20.0)	0 (0.0)
	Staff	The availability of health care professionals needed for the provision of healthcare services.	What aspects of your clinical environment (physical vs. resource factor) influence whether or not you are able to ordering tests for a pre-op evaluation for patient having a low-risk surgery? Basically I work in three pre-op clinics in 3 hospitals and if we’re just talking about ECG and chest x-ray they’re both immediately available. I can get an ECG within a couple of minutes and I can get a che…	43 (29.7)	0 (0.0)	6 (37.5)	1 (12.5)	2 (15.4)	15 (51.7)	8 (66.7)	5 (41.7)	3 (25.0)	2 (20.0)	0 (0.0)	1 (33.3)
	Technology	Systems, software, and devices which are the result of scientific knowledge being applied for the purpose of providing health services. This includes electronic documentation systems, innovative medical devices (e.g. laporascopic operating systems), tablets/PDAs and other similarly sophisticated medical devices.	Interestingly my understanding is that the older system that Ken and I have provides less radiation than the newer systems that we are being encouraged to buy. Digital x-ray examination is about 50% more radiation (5.0). So from my perspective my patients are safer getting an x-ray from me using older technology because they are going to get less radiation so from a radiation perspective they are…	30 (20.7)	2 (10.0)	2 (12.5)	3 (37.5)	6 (46.2)	1 (3.4)	8 (66.7)	0 (0.0)	0 (0.0)	5 (50.0)	0 (0.0)	3 (100.0)
	Space as a Resource	The presence/absence, design, maintenance, and allocation of areas that are properly equipped, clean, and of sufficient size and number for the provision of health care in a facilty.	SL: Sure right yeah. What aspects of your work environment or I guess the ICU environment would influence whether or not you consider DCD or your ability to use it I suppose? EO1: Well we’ve learned from the one try that we’ve had is that it was helpful to have a bed space right next door. So you know it’s always resources available in the ICU for monitoring and close by without hovering over the…	30 (20.7)	2 (10.0)	0 (0.0)	5 (62.5)	3 (23.1)	10 (34.5)	5 (41.7)	1 (8.3)	2 (16.7)	1 (10.0)	0 (0.0)	1 (33.3)
	Expert Support	A readily accessible specialist (physically close or easily communicated with) who provides multidisciplinary healthcare professionals with expert advice or guidance in their work and clinical practice. These experts can be internal or external to the organization.	Perfect okay. So if you thinking about your practice. If you wanted to implement changes in your own practice (individual/team setting/practice setting) to encourage order a BMD screening for a patient +50 who presents with a fragility fracture, what do you think would be the steps necessary to do this? Give the job to somebody who’s not me. It’s true like I think you know really we should be hav…	23 (15.9)	0 (0.0)	0 (0.0)	0 (0.0)	1 (7.7)	13 (44.8)	2 (16.7)	1 (8.3)	1 (8.3)	2 (20.0)	3 (30.0)	0 (0.0)
	Online Resources	Readily accessible websites, data-bases, and/or other information sources available to a clinician or patient by means of the internet or other electronic network.	4. So what skills are needed to use a decision rule to manage children who present to the ED with minor head injury? Answer: Assessment of a child so you get the history from parent and child and clinical assessment and then some sort of format to go through the decision rule, whether it’s a card or a website or something. (Interview Physcian #1 Bridgewater)	9 (6.2)	0 (0.0)	0 (0.0)	2 (25.0)	3 (23.1)	0 (0.0)	0 (0.0)	0 (0.0)	1 (8.3)	0 (0.0)	2 (20.0)	1 (33.3)
	Programs	A planned, sequential process of teaching and learning provided to patients and clients for the purposes of addressing a particular healthcare issue (such as smoking, drug-use, diet, etc.).	a. Do you provide assistance in their efforts to quit? ANSWER Well there are a few different options. It depends how much the person’s interested in but they have one option of just talking to me which would be things like trying to discuss some behavioural things, discussing what the medication options are, setting a quit date, following up with them. I find the better, like the nurse at our sit…	12 (8.3)	1 (5.0)	0 (0.0)	0 (0.0)	0 (0.0)	2 (6.9)	1 (8.3)	0 (0.0)	0 (0.0)	1 (10.0)	6 (60.0)	1 (33.3)
	Resource Quality	A quality resource is one which has any number of the following characteristics: useful, cost effective, readable, consistent, interpretable, empirically validated, reliable, specific, applicable, and/or up to date.	Q: Are there any resource factors in your Birthing Unit that influence the choice of fetal monitoring you use? A: Yes. If there are fewer nurses than there are labouring patients it’s seen as a safety issue to have continuous monitoring if you can’t be certain that you can be in and out more than if she is in active labour and you are wanting to auscultate at least every 15 or 30 minutes you need…	71 (49.0)	10 (50.0)	3 (18.8)	8 (100.0)	12 (92.3)	6 (20.7)	6 (50.0)	7 (58.3)	8 (66.7)	5 (50.0)	4 (40.0)	2 (66.7)
Work Structure				142 (97.9)	20 (100.0)	16 (100.0)	8 (100.0)	11 (84.6)	29 (100.0)	12 (100.0)	12 (100.0)	11 (91.7)	10 (100.0)	10 (100.0)	3 (100.0)
The arrangement of tasks, responsibilities, and resources within and between the various teams working in a clinical setting. This includes factors such as the delegation of tasks among supervisors and subordinates; the arrangement of schedules, shifts and on-call duties; the order of work tasks and procedures; and the management of work loads.	Timeframe	Timeframe is here defined as an event bounded by a period of time. Timeframe events include general time periods referred to in the past (i.e. training before the advent of evidence based medicine) and other broad historical changes. Timeframe events can also include particular situations that arise and pass away, such as an environmental crisis or an emergency situation.	Q: I’m not sure if you’ll be able to answer this just because you haven’t gone through a DCD case but what aspects of the ICU environment do you think influences whether or not you can consider DCD or use DCD? A: Well I know one thing that concerns us is that the time period between the actual stopping of the heart and going to the OR for organ procurement it wouldn’t be possible to actually do t…	92 (63.4)	14 (70.0)	11 (68.8)	5 (62.5)	5 (38.5)	24 (82.8)	6 (50.0)	9 (75.00)	7 (58.3)	6 (60.0)	2 (20.0)	3 (100.0)
	Continuity of Care	Consists of both patient and provider experiences. For a patient it is experience of a ‘continuous caring relationship’ (sustained contact between a patient and a provider over time) with an identified health care professional or a network of health care providers. For providers it is the delivery of a ‘seamless service’ through integration, coordination and the sharing of information between dif…	Q: How easy or difficult is it for you personally to cancel or order no tests as all? A: I don’t know, I don’t know that we do it. I can’t really remember doing it. The communication is a huge problem. And the one example I can think of is again, is breast cancer and we may initially plan to do the procedure in a certain way that requires Nuclear Medicine test, if you will and perhaps a procedure…	86 (59.3)	1 (5.0)	16 (100.0)	6 (75.0)	9 (69.2)	10 (34.5)	9 (75.0)	9 (75.0)	3 (25.0)	10 (100.0)	10 (100.0)	3 (100.0)
	Standardization of Care	Efforts to coordinate and systematize the work practices, information, and care procedures required for the delivery of healthcare. The contemporary influence of the evidence-based medicine movement and related scientific or administrative interventions into the sequence and structure of healthcare activities. As a result of this process, care practices are rendered measurable, comparable and eas…	"The issue involves standardization right. So you want to develop a system that can easily followed by many people and applicable across a wide variety of patients. Because the judgement of the high-risk patient and the low-risk patient is based on the anaesthesiologist but somebody else is making that decision. So based on that, people would feel that oh ok you know a protocol driven approach is…	82 (56.6)	4 (20.0)	10 (62.5)	7 (87.5)	8 (61.5)	22 (75.9)	9 (75.0)	7 (58.3)	9 (75.0)	3 (30.0)	2 (20.0)	1 (33.3)
	Team Work	The coordinated performance of health services, drawing on an interrelated set of knowledge and skills, and provided by a number of clinicians, often with varying professional roles.	S – Okay what is your impression of the compliance of others in your profession with hand hygiene guidelines? FM – It’s getting better and better and better. And I think the teams reinforce it with each other even to the point of the medical student starting and just the act reminding everyone else. (HH Interview 1-1)	69 (47.6)	5 (25.0)	9 (56.3)	0 (0.0)	3 (23.1)	17 (58.6)	7 (58.3)	8 (66.7)	10 (83.3)	6 (60.0)	4 (40.0)	0 (0.0)
	Work Load	The amount of work to be performed as it is distributed across a clinical team. Work Load is intrinsically related to such codes as “Volume” and “Work Tempo,” but is differentiated from these codes insofar as “Volume” is considered a facility characteristic (and therefore fails to capture the relative distribution of the work), while “Work Tempo” refers exclusively to the speed and intensity of w…	11. Okay so how easy or difficult would it be to use decision rules to manage these children who present to the ED with minor head injury? D – Um I think one it’s how people are trained. If they understand the logic behind it then I think that makes a big difference. So training and anything presented in the department as long as it’s not more work it presents making sense and it’s not going to c…	38 (26.2)	3 (15)	4 (25.0)	3 (37.5)	5 (38.5)	7 (24.1)	8 (66.7)	1 (8.3)	4 (33.3)	1 (10.0)	0 (0.0)	2 (66.7)
	Order of Work Tasks	The specific arrangement of responsibilities and work-tasks as they rely on preceding or prerequisite work-tasks performed by other professionals (i.e. diagnostic imaging that must take place before a surgical procedure).	When faced with a patient preparing for a low-risk surgery, would not ordering pre-op tests be something you would usually do? Sorry would not order pre-op tests on a standard basis they would be ordered by the surgeon’s office. I would either add or remove tests that were done. If the patient arrived blank with no investigations done I would only order investigations that were relevant to the pa…	37 (25.5)	3 (15)	15 (93.8)	2 (25.0)	4 (30.8)	5 (17.2)	2 (16.7)	2 (16.7)	0 (0.0)	3 (30.0)	0 (0.0)	1 (33.3)
	Reminders	Memory aids and other environmental cues intended to facilitate the change or act as a cue for a particular clinical behaviour or set of clinical behaviours.	Is ordering a BMD screening for patients +50 who present with a fragility fracture an automatic part of your job or is it something you need to be reminded about or think about every time you see a patient? It’s something I need to think about and I do like the electronic medical records that have the flags that come up based on someone’s age that will say you know ‘consider BMD’. (BMD Interview …	59 (40.7)	18 (90.0)	0 (0.0)	8 (100.0)	6 (46.2)	6 (20.7)	1 (8.3)	3 (25.0)	0 (0.0)	7 (70.0)	8 (80.0)	2 (66.7)
	Patient Wait Times	Organizational norms regarding time between referral and receipt of care or between triage and/or assessment and receipt of care.	Are there any resource factors in your clinical setting that influence whether you order a BMD test for a patient +50 who presents with a fragility fracture? Well even with those 2 different facilities there’s often a waiting list of a couple of months. (BMD Interview #5)	21 (14.5)	0 (0.0)	6 (37.5)	3 (37.5)	3 (23.1)	2 (6.9)	0 (0.0)	3 (25.0)	0 (0.0)	2 (20.0)	1 (10.0)	1 (33.3)
	Delegation of Tasks	The assignment of responsibility or authority to another person (normally from a manager to a subordinate) to carry out specific activities.	A: And you touched on that with the idea that it’s your responsibility, you should, it’s an obligation? As a family doctor yeah or at least our office. If not me personally I’d be happy to defer that to a nurse, nurse practitioner, other clinician in the office that might be you know systematically looking at which patients are due. (BMD Interview #8)	36 (24.8)	1 (5.0)	4 (25.0)	0 (0.0)	0 (0.0)	16 (55.2)	0 (0.0)	7 (58.3)	3 (25.0)	2 (20.0)	3 (30.0)	0 (0.0)
	Scheduling and Shift Work	Designated work times, the arrangement of work times among a clinical team (including shift work), and other on-call arrangements.	SL: Okay. And what might some of the challenges be? AP2: I think just the timing and the coordination of getting an entire team together to implement a DCD? (DCD Interview AP2)	20 (13.8)	0 (0.0)	1 (6.3)	0 (0.0)	0 (0.0)	7 (24.1)	3 (25.0)	3 (25.0)	2 (16.7)	2 (20.0)	1 (10.0)	1 (33.3)
	Work Tempo	The characteristic rate, rhythm or pattern of activity among a clinical team; the pace at which work is carried out.	Okay. How easy or difficult is it for you to remember the rule? Answer: It’s not intuitive. I mean for me I’ve got too many things in my head already going on you know when you are managing 10 patients at a time. Well I use it as a tool to think about what’s going on so that I can and look at the tool online or use my PDA to make the right decision. (CATCH Interview #5)	26 (17.9)	2 (10.0)	4 (25.0)	3 (37.5)	1 (7.7)	8 (27.6)	6 (50.0)	0 (0.0)	1 (8.3)	1 (10.0)	0 (0.0)	0 (0.0)
	Scheduling and Shift Work	Designated work times, the arrangement of work times among a clinical team (including shift work), and other on-call arrangements.	SL: Okay. And what might some of the challenges be? AP2: I think just the timing and the coordination of getting an entire team together to implement a DCD? (DCD Interview AP2)	23 (15.9)	0 (0.0)	1 (6.3)	0 (0.0)	1 (7.7)	7 (24.1)	5 (41.7)	3 (25.0)	2 (16.7)	2 (20.0)	2 (20.0)	1 (33.3)
Financial				66 (45.5)	4 (20.0)	14 (87.5)	6 (75.0)	4 (30.8)	7 (24.1)	2 (16.7)	5 (41.7)	6 (50.0)	6 (60.0)	9 (90.0)	3 (100.0)
Monetary receipts (income) and expenditures (costs) relating to clinical behavior or institutional standards.	Costs	Expenditures or financial considerations taking the form of expenses. Costs are measured in money, but supply costs and labour expenditures are often related to or represented by objects and staff roles.	Q: What do you think will happen if you don’t order a ECGs or CXR during you pre-op evaluation, both positive and negative? A: Well I think from the hospital’s point of view they’re very happy when we don’t have excessive testing because it costs them money and from the point of view from my colleagues, as long as the evaluation of the patient is accurate and it’s not indicated then there’s no pr…	59 (40.7)	3 (15)	14 (87.5)	5 (62.5)	4 (30.8)	5 (17.2)	2 (16.7)	5 (41.7)	6 (50.0)	6 (60.0)	6 (60.0)	3 (100.0)
	Funding System	A configuration of services that varies from country to country, but in all cases consists of a financing mechanism; a paid workforce; information on which to base decisions and policies; facilities; and logistics to deliver quality medicines and technologies.	Do you feel that there are harms or disadvantages associated with managing smoking cessation using the 5As? ANSWER Well I guess see I don’t work in a fee for service basis so I think if I did work in a fee for service and again I don’t know the billing system anymore because it’s been a long time since I’ve billed it but I think if there wasn’t specific remuneration to spend the time on smoking c…	12 (8.3)	0 (0.0)	2 (12.5)	1 (12.5)	0 (0.0)	2 (6.9)	0 (0.0)	0 (0.0)	0 (0.0)	2 (20.0)	2 (20.0)	3 (100.0)
	Financial (General)	Monetary receipts (income) and expenditures (costs) relating to clinical behavior or institutional standards.	personally and the decision making that happens is not necessarily clinical evidence-based. Sometimes it is financially driven, sometimes it is time management driven, sometimes it is clinician management because this is preferable for the clinician and that puts the woman really low down on the reasons for doing certain things. (Fetal MonitoringN5)	11 (7.6)	1 (5.0)	1 (6.3)	0 (0.0)	1 (7.7)	2 (6.9)	2 (16.7)	0 (0.0)	1 (8.3)	0 (0.0)	3 (30.0)	0 (0.0)
	Financial Incentives	Monetary rewards or disbursements that are intended to motivate greater effort, practice change, institutional change or increased productivity.	Okay. Are there any incentives that you can see for following the CT Head Rule? Answer: Well the only incentives are that you do get patients out at the start quicker, there are pay for results initiatives now in the province of Ontario where if we meet certain guidelines there is sort of an added financial and human resource benefits to emergency departments so there are some benefits if we redu…	18 (12.4)	0 (0.0)	2 (12.5)	1 (12.5)	0 (0.0)	4 (13.8)	0 (0.0)	0 (0.0)	1 (8.3)	1 (10.0)	8 (80.0)	1 (33.3)
Patient Characteristics				136 (93.8)	16 (80.0)	14 (87.5)	8 (100.0)	12 (92.3)	27 (93.1)	12 (100.0)	12 (100.0)	12 (100.0)	10 (100.0)	10 (100.0)	3 (100.0)
The attributes of individuals under medical care or treatment. This code refers to the characteristics of patients when considered as a group rather than as individuals, thus all sub-codes considered for inclusion here had to be generalizable to a patient population (an attribute that could be potentially measured and aggregated).	Demographics	Quantifiable characteristics of a patient population including: age, sex, weight, number of illnesses or comorbidities, patient acuity, illness severity, and medication history.	Describe for me the type of patient that you believe should have a BMD screening? A bone mineral density screen. So um all these patients I mentioned and I usually do them. It is also on our EMR so on template for all physicals for people +35 there is a spot there for a discussion on calcium and vitamin D. So I am not kidding when I say that we do ask everybody who comes in for an annual assessme…	113 (77.9)	13 (65.0)	14 (87.5)	7 (87.5)	10 (83.3)	21 (72.4)	12 (100.0)	11 (91.7)	12 (100)	10 (100.0)	10 (100.0)	3 (100.0)
	Patient Expectations and Preferences	The expressed requests, desires and demands of patients involved in a clinical encounter. This includes the desires and demands of patient's families when acting in the role of decision-maker surrogate.	Do your patient’s emotions ever affect your decision to use the CT Head Rule? Answer: Yes I mean sometimes patients are adamant that they need the CT head and that would influence it. (CATCH Interview #4)	90 (62.1)	11 (55)	4 (25.0)	5 (62.5)	9 (69.2)	22 (75.9)	12 (100.0)	8 (66.7)	0 (0.0)	9 (90.0)	7 (70.0)	3 (100.0)
Facility Characteristics				104 (71.7)	14 (70.0)	7 (43.8)	6 (75.0)	11 (84.6)	25 (86.2)	8 (66.7)	9 (75.0)	6 (50.0)	8 (80.0)	7 (70.0)	3 (100.0)
The attributes of a building or group of buildings designated as a site for providing healthcare. These characteristics include the type of facility (i.e. a hospital, a walk-in clinic, a trauma centre, etc.); the volume of patients cared for at that location; the geographic location; the geographic catchment; and the presence or absence of medical trainees.	Type of Facility	The practice setting where a team of clinicians operates. This can include private clinics, hospitals, nursing care homes, public health practices and specialty practices (i.e. The Heart Institute, The Ottawa Integrative Cancer Centre, etc.)	Q: So how might the views of other team members affect you managing a patient with borderline hemoglobin by watching and waiting? A: It would be a matter if we are all there to do what’s best and so if I think one way, I mean this is the beauty of being in an academic institution, if I am thinking one way but somebody has somehow thought this through a different way, then I would be very open to …	77 (53.1)	12 (60.0)	4 (25.0)	5 (62.5)	9 (69.2)	20 (69)	4 (33.3)	9 (75.0)	5 (41.7)	4 (40.0)	4 (40.0)	1 (33.3)
	Geography	The location and situation of a healthcare facility. This can refer to the country (or region, province, state, etc.), where the facility is located (including multiple sites), and the characteristics of the locale(s) (e.g. rural, urban, etc.).	you know Australia or like the NWT it’s thousands of kilometres to tell me something I already know. You know they tell me that they’re shorter, they’ve got a stoop, they’ve just broken their wrist you know to me I think it’s a great way to diagnose and perhaps a way to follow up but while it’s the gold standard it’s not the only standard. (BMD Interview #4)	46 (31.7)	2 (10.0)	3 (18.8)	3 (37.5)	3 (23.1)	16 (55.2)	5 (41.7)	2 (16.7)	0 (0.0)	6 (60.0)	3 (30.0)	3 (100.0)
	Volume	Quantity of patients that are cared for in a particular organization within a certain timeframe. This code relates to Organizational Context\ Patient Wait times and Time\ Time as a Resource	Are there any competing tasks or time constraints that might influence whether or not you order tests for a pre-op evaluation for patient having a low-risk surgery? Working in a pre-op clinic is a busy time and you’re often seeing you know 25 to 30 patients and they’re often coming bunched together and so you are rushed in terms of time but I wouldn’t say that’s ever influenced me in what test to…	16 (11)	0 (0.0)	1 (6.3)	1 (12.5)	4 (30.8)	4 (13.8)	0 (0.0)	1 (8.3)	1 (8.3)	2 (20.0)	1 (10.0)	1 (33.3)
	Atmosphere	The encompassing tone or mood of a place or situation in a healthcare facility as influenced by environmental cues (e.g. lighting, noise level), the design of space, and social climate (e.g. tension, calm demeanors), affecting the experience of the patient or healthcare worker.	Is there anything in the environment that would encourage or discourage the use of IA? Answer: Encourage is the fact that it’s a birthing room and it’s a very comfortable environment. Low lighting when we need it, a very comfortable birthing bed, we have tons of labour support, birthing balls and everything. So it’s an environment that supports natural delivery and IA. (Fetal MonitoringN4)	15 (10.3)	5 (25.0)	0 (0.0)	0 (0.0)	1 (7.7)	6 (20.7)	3 (25.0)	0 (0.0)	0 (0.0)	0 (0.0)	0 (0.0)	0 (0.0)
	Facility Characteristics (General)	The attributes of a building or group of buildings designated as a site for providing healthcare. These characteristics include the type of facility (i.e. a hospital, a walk-in clinic, a trauma centre, etc.); the volume of patients cared for at that location; the geographic location; the geographic catchment; and the presence or absence of medical trainees.	We don’t do cataracts, well we do cataracts are our hospital but our hospital is 3 hospitals that are amalgamated (yes) and so all the cataracts are done at the other place (sure) and I don’t do them because I don’t work at the other place. (right) We do lots and lots of knee scopes and laparoscopic cholecystectomies so that probably that kind of surgery is probably I’m going to guess 60% of my w…	10 (6.9)	0 (0.0)	1 (6.3)	1 (12.5)	0 (0.0)	6 (20.7)	0 (0.0)	0 (0.0)	1 (8.3)	1 (10.0)	0 (0.0)	0 (0.0)
	Size	The relative proportion or magnitude of a given facility. The size of a given facility is often related to its geography and its urban/rural status, but it should be kept in mind that a rural hospital can be a “large” rural hospital, and an urban hospital could be considered proportionally small. Facility size is, therefore, here considered to be a relative concept.	Okay it sounds like your department is supportive of the rule, but would you see any barriers in your health centre for example that you need to overcome in order to be able to use the rule? In any other department? Answer: No. No because we kind of anything that comes to our hospital being a smaller community hospital we are kind of the people that take care of stuff like this so generally they …	17 (11.7)	0 (0.0)	2 (12.5)	1 (12.5)	1 (7.7)	7 (24.1)	3 (25.0)	1 (8.3)	1 (8.3)	1 (10.0)	0 (0.0)	0 (0.0)
Professional Role				135 (93.1)	17 (85)	16 (100.0)	8 (100.0)	10 (76.9)	28 (96.6)	11 (91.7)	12 (100.0)	12 (100.0)	8 (80.0)	10 (100.0)	3 (100.0)
A set of expectations, both formal and informal, associated with a given clinical occupation.	Clinical Skill Set	The particular technical competencies, knowledge, and abilities that typify a specific clinical role. These are directly related to, and constituted by, the professional role training received during medical training. However, the Skill Set code is differentiated from Professional Role Training code insofar as Skill Set reflects the active employment of a clinician’s particular skills, rather tha…	Q: Are you comfortable using IA in this patient population? Why or why not? A: Yes I think because I believe in it. Well no the first thing is I think I’m comfortable because I’ve done it for a long time and I believe in it and I think to add to it in my career and I’ve worked internationally overseas and I’ve learned how to listen to heart rates with the Pinnard horn with the old wooden or metal…	75 (51.7)	3 (15)	10 (62.5)	5 (62.5)	4 (30.8)	21 (72.4)	9 (75.0)	7 (58.3)	3 (25.0)	3 (30.0)	9 (90.0)	1 (33.3)
	Professional Role Training	The core training regimen, often occurring in medical or nursing school, which defines a particular clinical role. For example, the comprehensive set of courses and educational certifications enabling a surgeon to practice their surgical specialty.	Okay. What would make it easier to remember? I think I heard you say earlier because of the number of steps? Answer: Yes and part of it I think is it’s intuitive. So a lot of it just makes sense. The other thing is this was around when I was a resident so it was kind of drilled into me when I was a resident and I see minor head injuries frequently so it just becomes part of your practice pattern.…	55 (37.9)	13 (65)	6 (37.5)	4 (50.0)	3 (23.1)	7 (24.1)	9 (75.0)	4 (33.3)	4 (33.3)	1 (10.0)	4 (40.0)	0 (0.0)
	Conflict	An environment or situation where individuals are at variance with one another or disagree.	Q – Right. What about any situations in the ED that aren’t necessarily connected with a particular patient but I don’t know I’m thinking about the volume, I’m thinking about the time of day, I’m thinking about are there any? A – Well probably the one we run into now is harassment from the radiologists about doing them. I think they’ve been so inundated with the concept of they don’t want to do th…	49 (33.8)	2 (10.0)	4 (25.0)	1 (12.5)	3 (23.1)	21 (72.4)	6 (50.0)	3 (25.0)	6 (50.0)	2 (20.0)	0 (0.0)	1 (33.3)
	Accountability	The obligation or willingness of clinicians to accept responsibility for clinical decisions and/or professional behaviours	Okay. Is there something that is special to your training as a family physician, that influences whether you order a BMD test for a patient +50 who presents with a fragility fracture? So like professional training? Is there any special thing about being that family doctor? Well I think it’s my responsibility to do it. I can’t rely on anyone else you know ordering it and some patients aren’t even …	37 (25.5)	2 (10.0)	7 (43.8)	5 (62.5)	2 (15.4)	5 (17.2)	4 (33.3)	4 (33.3)	7 (58.3)	1 (10.0)	0 (0.0)	0 (0.0)
	Job Autonomy	The amount of freedom a given individual, team or professional type is given in making practice decisions by an organization or group	Okay so that’s a number of benefits that you can see for using it. Can you think of any harms that could occur as a result of using the Head Rule potentially for the patient, for you, for the ED? Answer: Um I think one would be to be cautious and take heed in each individual patient case on their own and you know look for ‘red flags’ and ultimately reserve your clinical judgment is primary and if…	50 (34.5)	1 (5.0)	10 (62.5)	4 (50.0)	9 (69.2)	4 (13.8)	7 (58.3)	8 (66.7)	5 (41.7)	0 (0.0)	1 (10.0)	1 (33.3)
	Professional Development	Education and training undertaken as part of the normal course of a clinician’s professional activities. Professional development activities can take place within or outside the institutional context in which a clinician works. They are differentiated from “Behavioural Reinforcement/Refresher Courses” insofar as they introduce new skills or innovative techniques –an updating or broadening of clin…	SL: Okay. What would make it easier for you to use DCD? AN2: More education, more frontline basic education of the entire process to raise the awareness and the knowledge level of the frontline staff that are the ones that are really gonna be the first person to consider it and then therefore contact [OPO] or answer questions directly from family. (DCD interview AN2)	45 (31)	1 (5.0)	3 (18.8)	1 (12.5)	5 (38.5)	11 (37.9)	8 (66.7)	0 (0.0)	8 (66.7)	1 (10.0)	6 (60.0)	1 (33.3)
	Code of Ethics	The morals, principles, and values that an individual adheres to, which may define their interactions with others, and may be influenced by both personal and published professional codes of ethics.	AN1: And so I understood that in the sense that you don’t want a nurse going in and giving misinformation because it’s not something we do every day and that’s a big possibility. At the same time I’m the patient’s advocate and you’re asking me to without telling the patient or their family contact an external service that is going to come talk to them. I said that feels really like deceptive and …	30 (20.7)	0 (0.0)	0 (0.0)	1 (12.5)	3 (23.1)	20 (69)	1 (8.3)	2 (16.7)	2 (16.7)	0 (0.0)	0 (0.0)	1 (33.3)
Culture				117 (80.7)	13 (65)	13 (81.3)	8 (100.0)	11 (84.6)	24 (82.8)	12 (100.0)	12 (100.0)	12 (100.0)	5 (50.0)	4 (40.0)	3 (100.0)
The inherited ideas, beliefs, values, and attitudes of a group.	Organizational Culture	The normative beliefs and shared expectations that govern the work behaviour of a clinical team or employees of a healthcare facility. These values and expected behaviours are the product of interactions among system members, along with the influence of their work environment, resulting in a common social structure that exists independently and outside individual team members or workers.	SL: Right okay. What aspects of your work environment influence whether or not you consider DCD? AP2: Mm Nothing I don’t think there’s I guess it’s just that it’s supported by our institution and supported by our ICU culture. DCD Interview AP2)	95 (65.5)	10 (50.0)	10 (62.5)	6 (75.0)	11 (84.6)	21 (72.4)	12 (100.0)	11 (91.7)	7 (58.3)	4 (40.0)	3 (30.0)	0 (0.0)
	Culture (General)	The inherited ideas, beliefs, values, and attitudes of a group.	S – Do you have any strong feelings about the current hand hygiene guidelines? DP-The only thing I’m interested in is the British system where it’s bare to the elbows and all that sort of thing what they’re doing I’m watching that. I’ll be interested when it gets to Canada because there you have to have short-sleeved shirts and everything else, no ties and it’s a different attitude over there. (H…	13 (9)	1 (5.0)	0 (0.0)	1 (12.5)	1 (7.7)	7 (24.1)	1 (8.3)	0 (0.0)	0 (0.0)	0 (0.0)	0 (0.0)	2 (66.7)
Health Care Professional Characteristics				72 (49.7)	4 (20.0)	7 (43.8)	5 (62.5)	8 (61.5)	21 (72.4)	9 (75.0)	6 (50.0)	10 (83.3)	1 (10.0)	0 (0.0)	1 (33.3)
The attributes of individuals working as providers of medical care. This code refers to the characteristics of indivudals when considered as a group rather than as individuals, thus all sub-codes considered for inclusion here had to be generalizable to a health care professional population (an attribute that could be potentially measured and aggregated).	Experience	Having knowledge or skill in a particular field, especially a profession or job, gained over a period of time. Often used to compare groups with different experience levels (ie; junior residents vs fellows).	Okay so can you think a little bit about what are the skills do you think that are needed to use the rule? Are there particular skills that a clinician would need to use the rule? Answer: I think like everything else it’s experience. I think one of the beautiful things about the rule is you really don’t have to know that much about it to follow it. You don’t have to be a rocket scientist it’s not…	55 (37.9)	4 (20.0)	5 (31.3)	4 (50.0)	6 (46.2)	12 (41.4)	8 (66.7)	6 (50.0)	10 (83.3)	0 (0.0)	0 (0.0)	0 (0.0)
	Group Makeup	The overall mix of characteristics among people working at a given healthcare facility, either within a team, unit, division or department, or as an amalgam of the entire facility workforce. Group Makeup includes such factors as the number of staff, the combination and proportion of different professional roles, the different levels of professional experience and employee tenure at that facility,…	Do your colleagues generally agree with you on this issue? So looking at anaesthesiologists in particular, do you guys have a consensus or ? Yes I think we’re o.k. with it. We have a pretty uniform group so we had a whole bunch of old anaesthetists and for the most part they have retired and I’m 51 and we are 14 anaesthetists in our group and I think everybody is between 45-60 so we’re kind of a …	38 (26.2)	1 (5.0)	2 (12.5)	2 (25.0)	5 (38.5)	18 (62.1)	4 (33.3)	3 (25.0)	1 (8.3)	1 (10.0)	0 (0.0)	1 (33.3)
Collaboration				61 (42.1)	6 (30.0)	4 (25.0)	4 (50.0)	10 (76.9)	25 (86.2)	2 (16.7)	4 (33.3)	5 (41.7)	0 (0.0)	1 (10.0)	0 (0.0)
To work jointly with others (including other organizations) or together especially in an intellectual endeavor	Social Interactions	Informal communications between team members or other medical professionals that influence the clinical behaviour of a health care provider.	SL: Okay. In the past are there any personal or external incentives that you’ve experienced to be effective to help you use DCD? EP1: I’m not sure I understand that question. SL: So I guess is there anything outside of your own practice that has helped you to use DCD? EP1: Just the, you know just the input of my colleagues who do it. I mean when I was doing it I would often talk to more experienc…	61 (42.1)	6 (30.0)	4 (25.0)	4 (50.0)	10 (76.9)	25 (86.2)	2 (16.7)	4 (33.3)	5 (41.7)	0 (0.0)	1 (10.0)	0 (0.0)
Evaluation				44 (30.3)	16 (80.0)	1 (6.3)	1 (12.5)	3 (23.1)	6 (20.7)	5 (41.7)	6 (50.0)	3 (25.0)	1 (10.0)	2 (20.0)	0 (0.0)
The systematic collection of information about the activities, characteristics, and outcomes of programs, services, policies, or processes, in order to make judgments about the program/process, improve effectiveness, and/or inform decisions about future development.	Evaluation (General)	The systematic collection of information about the activities, characteristics, and outcomes of programs, services, policies, or processes, in order to make judgments about the program/process, improve effectiveness, and/or inform decisions about future development.	And you were talking about the audit in your area, is that another way that you would suggest? ANSWER Yup, I think it is fantastic, you can’t argue with good data right? So what we do, we repeat that data back to the surgeons so they know what the transfusions rates are and they can actually compare themselves to their peers to get an idea of where they are. I think that’s why it’s a good motivat…	22 (15.2)	2 (10.0)	1 (6.3)	1 (12.5)	2 (15.4)	4 (13.8)	3 (25.0)	4 (33.3)	3 (25.0)	0 (0.0)	2 (20.0)	0 (0.0)
	Organizational Evaluation	Assessments carried out by an organization in order to obtain data on employee/system performance, identify barriers and facilitators to achieving organizational goals, and provide guidance to staff members.	S – How easy or difficult or easy is it for you to practice hand hygiene? FM – It’s usually quite easy but once again you have that disconnect where I start in the room and then I keep wringing my hands as I go out of the room in case there’s an audit outside the room that doesn’t match the patient observations that are used by end pickers inside the rooms. (HH Interview 1-1)	14 (9.7)	7 (35)	0 (0.0)	1 (12.5)	1 (7.7)	1 (3.4)	1 (8.3)	2 (16.7)	1 (8.3)	0 (0.0)	0 (0.0)	0 (0.0)
	Audit	The official inspection of a division, department or clinician group, typically by an independent body. An audit is differentiated from more conventional evaluations carried out by an organization during the normal course of operations (i.e. a six month employee evaluation report would not be considered an audit.)	S – How easy or difficult or easy is it for you to practice hand hygiene? FM – It’s usually quite easy but once again you have that disconnect where I start in the room and then I keep wringing my hands as I go out of the room in case there’s an audit outside the room that doesn’t match the patient observations that are used by end pickers inside the rooms. (HH Interview 1-1)	20 (13.8)	16 (80.0)	0 (0.0)	0 (0.0)	0 (0.0)	0 (0.0)	0 (0.0)	3 (25.0)	0 (0.0)	1 (10.0)	0 (0.0)	0 (0.0)
	Patient Evaluation	Evaluative comments or feedback to health care professionals made by patients and their families. This can include: formal surveys, questionnaires, interviews, and informal conversations.	Is there something that is special to your training as a Labour and Delivery Nurse that influences your decision to use IA with a healthy woman having a low risk pregnancy? Answer: I think it’s experience. I think experience makes you more comfortable with IA and first of all I wasn’t taught when I first started in L & D to do IA because everybody was put on the monitor and don’t forget we are ta…	5 (3.4)	2 (10.0)	0 (0.0)	0 (0.0)	0 (0.0)	1 (3.4)	1 (8.3)	0 (0.0)	0 (0.0)	0 (0.0)	1 (10.0)	0 (0.0)
System Features				74 (51)	2 (10.0)	13 (81.3)	6 (75.0)	8 (61.5)	17 (58.6)	3 (25.0)	5 (41.7)	2 (16.7)	10 (100.0)	7 (70.0)	1 (33.3)
Distinct characteristics of a group of related parts that move or work together in order for a health care region, organization, hospital or clinical practice to run effectively.	Resource Waste	The excessive use, consumption or expense of resources	What would be an incentive for you to reduce the number of per-op tests you order when evaluating patients for low-risk surgeries? (Prompt: goals within yourself? external?) I think to be cost effective and to not be wasteful with our resources is one of the main reasons and also because it doesn’t really you know there’s very little to suggest that actually improves their outcome. (5.0) (A2 orde…	37 (25.5)	1 (5.0)	13 (81.3)	3 (37.5)	8 (61.5)	2 (6.9)	1 (8.3)	4 (33.3)	2 (16.7)	2 (20.0)	0 (0.0)	1 (33.3)
	Record-Keeping	The system by which an organization or institution organizes and maintains patient records or charts	Q – Can you explain to me what do you think would be needed to ensure that you consistently use the decision rule to manage children who present with minor head injury? Are there things that are specific to you or to your department? You mentioned having it visible. A – Well I think like documenting it perhaps maybe the other way to like in the actual you know history and physical if it was part …	25 (17.2)	0 (0.0)	1 (6.3)	3 (37.5)	1 (7.7)	0 (0.0)	3 (25.0)	1 (8.3)	0 (0.0)	9 (90.0)	7 (70.0)	0 (0.0)
	Logistics and Coordination	The things that must be done to plan and organize a complicated activity or event that involves many people. For the purposes of our study, this consists of, "the deliberate organization of patient care activities between two or more participants (including the patient)...to facilitate the appropriate delivery of health care services, [and involves] the marshalling of personnel and other resource…	No, that’s perfect. Do your emotions ever influence whether you order a BMD test for a patient +50 who presents with a fragility fracture? Or is it something that you don’t think like they’re it’s not an emotive test ordering. Definitely, if I think it’s useless then I’m not going to order it. Or if I’m just fed up with the system then no I’ll often discuss it with the patient and say ‘listen do …	24 (16.6)	1 (5.0)	2 (12.5)	0 (0.0)	0 (0.0)	16 (55.2)	0 (0.0)	1 (8.3)	0 (0.0)	3 (30.0)	1 (10.0)	0 (0.0)
Societal Influences				26 (17.9)	0 (0.0)	0 (0.0)	0 (0.0)	2 (15.4)	14 (48.3)	3 (25.0)	0 (0.0)	0 (0.0)	2 (20.0)	2 (20.0)	3 (100.0)
The general level of social knowledge and attitude as it regards to a particular clinical behavior or procedure. For example, widespread attitudes about organ donation, or a public reaction to a hospital audit as it has been portrayed in the media.	Societal Influences (General)	The general level of social knowledge and attitude as it regards to a particular clinical behavior or procedure. For example, widespread attitudes about organ donation, or a public reaction to a hospital audit as it has been portrayed in the media.	M – It might be a concern too parents who especially if they have a bunch of children, might hear about this rule because it’s in the media and they read about it and because some people are quite savvy and then apply the rule themselves and they don’t really again going back to one of your very first questions they don’t know what a, b, c, d actually mean and they apply the rule themselves and s…	26 (17.9)	0 (0.0)	0 (0.0)	0 (0.0)	2 (15.4)	14 (48.3)	3 (25.0)	0 (0.0)	0 (0.0)	2 (20.0)	2 (20.0)	3 (100.0)
Leadership				61 (42.1)	12 (60.0)	5 (31.3)	2 (25.0)	3 (23.1)	13 (44.8)	8 (66.7)	7 (58.3)	10 (83.3)	1 (10.0)	0 (0.0)	0 (0.0)
The direction of a clinical team or management of a healthcare organization.	Role Modelling	Any practice behavior performed by a clinician and motivated by the desire to set an example, or embody best clinical practices, for a student, a junior, or a new team-member	S – Okay. Do other team members influence your decision to practice hand hygiene? GR-Certainly when I was a trainee my attendings influenced that. At this point I like to see myself as being the influence. I certainly wouldn’t let anything stop me from doing it and I it’s my role to kind of model that for particularly my trainees. (HH Interview 1-2)	22 (15.2)	10 (50.0)	2 (12.5)	1 (12.5)	2 (15.4)	1 (3.4)	2 (16.7)	1 (8.3)	2 (16.7)	1 (10.0)	0 (0.0)	0 (0.0)
	Mentorship	A relationship established between a leader or superior and a subordinate or trainee, characterized by a close, and typically enduring, pedagogical exchange, where the subordinate or trainee learns by observing and regularly communicating with the leader or superior.	S – Okay have you found that with increasing experience your views towards hand hygiene has been altered or adjusted? GG – I think the hand hygiene campaigns pointed out how woefully deficient physicians were in washing their hands in clinical settings and to me that was a major motivation to try and make sure mentorship in showing examples and that washing hands was an important part of my pract…	8 (5.5)	1 (5.0)	1 (6.3)	1 (12.5)	0 (0.0)	0 (0.0)	3 (25.0)	0 (0.0)	2 (16.7)	0 (0.0)	0 (0.0)	0 (0.0)
	Champion	Clinicians considered to be the driving forces behind the implementation of innovations in healthcare settings.	FP2: I can tell you I’m it’s a little bit odd because I’m sort of a donation champion at our institution. SL: Okay sure FP2: So I Chair a Donation Committee and was one of the physicians responsible for bringing DCD to our hospital so we kind of review every DCD case at our institution and so I hear about all of the cases even though I may not have even been involved in them personally. (DCD Inte…	7 (4.8)	1 (5.0)	0 (0.0)	1 (12.5)	3 (23.1)	2 (6.9)	0 (0.0)	0 (0.0)	0 (0.0)	0 (0.0)	0 (0.0)	0 (0.0)
Regulatory or Legislative Standards				31 (21.4)	0 (0.0)	1 (6.3)	5 (62.5)	5 (38.5)	9 (31)	2 (16.7)	3 (25.0)	3 (25.0)	2 (20.0)	0 (0.0)	1 (33.3)
Statutes or principles established and enforced by an agency external to the medical profession. Regulatory or legislative standards are here distinguished from guidelines insofar as these standards are binding, often based on law or remuneration structures, and are outside the control of health organizations.	Legal	Established statutes outlining the prerogatives and responsibilities of medical professionals, organizations, and the rights of patients.	A – Yeah it’s that learning that teaching that has to happen with every physician to the patient. Yeah. The other factor that I will mention ad I think this is a apropos time to mention it is that the medical/legal threat is set so that a physician would seldom if ever, be sued for ordering an unnecessary test. And conversely if you don’t order a test that somebody somewhere things might have bee…	21 (14.5)	0 (0.0)	1 (6.3)	5 (62.5)	2 (15.4)	7 (24.1)	2 (16.7)	1 (8.3)	1 (8.3)	1 (10.0)	0 (0.0)	1 (33.3)
	Standard of Practice or Care	Efforts to coordinate and systematize the work practices, information, and care procedures required for the delivery of healthcare. Specifically, this code refers to the contemporary influence of the evidence-based medicine movement and related scientific or administrative interventions into the sequence and structure of healthcare activities. As a result of this process, care practices are rende…	SL: Right. What about for deciding to withdraw life sustaining therapies? How do you feel about your capability to follow that process? AP1: Again we also have a standardized protocol that we use. So yeah we feel actually quite comfortable with that. (DCD Interview AP1)	14 (9.7)	0 (0.0)	1 (6.3)	1 (12.5)	5 (38.5)	1 (3.4)	1 (8.3)	2 (16.7)	2 (16.7)	1 (10.0)	0 (0.0)	0 (0.0)
